# Supplementary material for: Repetitive negative thinking in daily life and functional connectivity among default mode, fronto-parietal, and salience networks
Source: Transl Psychiatry. 2019 Sep 18;9:234. doi: 10.1038/s41398-019-0560-0 (PMC6751201; doi:10.1038/s41398-019-0560-0)
Supplement: Supplementary file 2 — MNI Coordinates of Regions of Interest [file 41398_2019_560_MOESM2_ESM.xlsx]

## Sheet: Sheet1
MNI Coordinate			Network
X	Y	Z
11	-39	50	Salience
55	-45	37	Salience
42	0	47	Salience
31	33	26	Salience
48	22	10	Salience
-35	20	0	Salience
36	22	3	Salience
37	32	-2	Salience
34	16	-8	Salience
-11	26	25	Salience
-1	15	44	Salience
-28	52	21	Salience
0	30	27	Salience
5	23	37	Salience
10	22	27	Salience
31	56	14	Salience
26	50	27	Salience
-39	51	17	Salience
-3	2	53	Cingulate-opercular
54	-28	34	Cingulate-opercular
19	-8	64	Cingulate-opercular
-16	-5	71	Cingulate-opercular
-10	-2	42	Cingulate-opercular
37	1	-4	Cingulate-opercular
13	-1	70	Cingulate-opercular
7	8	51	Cingulate-opercular
-45	0	9	Cingulate-opercular
49	8	-1	Cingulate-opercular
-34	3	4	Cingulate-opercular
-51	8	-2	Cingulate-opercular
-5	18	34	Cingulate-opercular
36	10	1	Cingulate-opercular
-44	2	46	Frontoparietal
48	25	27	Frontoparietal
-47	11	23	Frontoparietal
-53	-49	43	Frontoparietal
-23	11	64	Frontoparietal
58	-53	-14	Frontoparietal
24	45	-15	Frontoparietal
34	54	-13	Frontoparietal
47	10	33	Frontoparietal
-41	6	33	Frontoparietal
-42	38	21	Frontoparietal
38	43	15	Frontoparietal
49	-42	45	Frontoparietal
-28	-58	48	Frontoparietal
44	-53	47	Frontoparietal
32	14	56	Frontoparietal
37	-65	40	Frontoparietal
-42	-55	45	Frontoparietal
40	18	40	Frontoparietal
-34	55	4	Frontoparietal
-42	45	-2	Frontoparietal
33	-53	44	Frontoparietal
43	49	-2	Frontoparietal
-42	25	30	Frontoparietal
-3	26	44	Frontoparietal
10	-62	61	Dorsal Attention
-52	-63	5	Dorsal Attention
22	-65	48	Dorsal Attention
46	-59	4	Dorsal Attention
25	-58	60	Dorsal Attention
-33	-46	47	Dorsal Attention
-27	-71	37	Dorsal Attention
-32	-1	54	Dorsal Attention
-42	-60	-9	Dorsal Attention
-17	-59	64	Dorsal Attention
29	-5	54	Dorsal Attention
-10	11	67	Ventral Attention
54	-43	22	Ventral Attention
-56	-50	10	Ventral Attention
-55	-40	14	Ventral Attention
52	-33	8	Ventral Attention
51	-29	-4	Ventral Attention
56	-46	11	Ventral Attention
53	33	1	Ventral Attention
-49	25	-1	Ventral Attention
6	-24	0	Subcortical
-2	-13	12	Subcortical
-10	-18	7	Subcortical
12	-17	8	Subcortical
-5	-28	-4	Subcortical
-22	7	-5	Subcortical
-15	4	8	Subcortical
31	-14	2	Subcortical
23	10	1	Subcortical
29	1	4	Subcortical
-31	-11	0	Subcortical
15	5	7	Subcortical
9	-4	6	Subcortical
-41	-75	26	Default Mode
6	67	-4	Default Mode
8	48	-15	Default Mode
-13	-40	1	Default Mode
-18	63	-9	Default Mode
-46	-61	21	Default Mode
43	-72	28	Default Mode
-44	12	-34	Default Mode
46	16	-30	Default Mode
-68	-23	-16	Default Mode
-44	-65	35	Default Mode
-39	-75	44	Default Mode
-7	-55	27	Default Mode
6	-59	35	Default Mode
-11	-56	16	Default Mode
-3	-49	13	Default Mode
8	-48	31	Default Mode
15	-63	26	Default Mode
-2	-37	44	Default Mode
11	-54	17	Default Mode
52	-59	36	Default Mode
23	33	48	Default Mode
-10	39	52	Default Mode
-16	29	53	Default Mode
-35	20	51	Default Mode
22	39	39	Default Mode
13	55	38	Default Mode
-10	55	39	Default Mode
-20	45	39	Default Mode
6	54	16	Default Mode
6	64	22	Default Mode
-7	51	-1	Default Mode
9	54	3	Default Mode
-3	44	-9	Default Mode
8	42	-5	Default Mode
-11	45	8	Default Mode
-2	38	36	Default Mode
-3	42	16	Default Mode
-20	64	19	Default Mode
-8	48	23	Default Mode
65	-12	-19	Default Mode
-56	-13	-10	Default Mode
-58	-30	-4	Default Mode
65	-31	-9	Default Mode
-68	-41	-5	Default Mode
13	30	59	Default Mode
12	36	20	Default Mode
52	-2	-16	Default Mode
-26	-40	-8	Default Mode
27	-37	-13	Default Mode
-34	-38	-16	Default Mode
28	-77	-32	Default Mode
52	7	-30	Default Mode
-53	3	-27	Default Mode
47	-50	29	Default Mode
-49	-42	1	Default Mode
-46	31	-13	Default Mode
49	35	-12	Default Mode
-2	-35	31	Memory
-7	-71	42	Memory
11	-66	42	Memory
4	-48	51	Memory
2	-24	30	Memory
18	-47	-10	Visual
40	-72	14	Visual
8	-72	11	Visual
-8	-81	7	Visual
-28	-79	19	Visual
20	-66	2	Visual
-24	-91	19	Visual
27	-59	-9	Visual
-15	-72	-8	Visual
-18	-68	5	Visual
43	-78	-12	Visual
-47	-76	-10	Visual
-14	-91	31	Visual
15	-87	37	Visual
29	-77	25	Visual
20	-86	-2	Visual
15	-77	31	Visual
-16	-52	-1	Visual
42	-66	-8	Visual
24	-87	24	Visual
6	-72	24	Visual
-42	-74	0	Visual
26	-79	-16	Visual
-16	-77	34	Visual
-3	-81	21	Visual
-40	-88	-6	Visual
37	-84	13	Visual
6	-81	6	Visual
-26	-90	3	Visual
-33	-79	-13	Visual
37	-81	1	Visual
32	-26	13	Auditory
65	-33	20	Auditory
58	-16	7	Auditory
-38	-33	17	Auditory
-60	-25	14	Auditory
-49	-26	5	Auditory
43	-23	20	Auditory
-50	-34	26	Auditory
-53	-22	23	Auditory
-55	-9	12	Auditory
56	-5	13	Auditory
59	-17	29	Auditory
-30	-27	12	Auditory
-7	-52	61	Motor
-14	-18	40	Motor
0	-15	47	Motor
10	-2	45	Motor
-7	-21	65	Motor
-7	-33	72	Motor
13	-33	75	Motor
-54	-23	43	Motor
29	-17	71	Motor
10	-46	73	Motor
-23	-30	72	Motor
-40	-19	54	Motor
29	-39	59	Motor
50	-20	42	Motor
-38	-27	69	Motor
20	-29	60	Motor
44	-8	57	Motor
-29	-43	61	Motor
10	-17	74	Motor
22	-42	69	Motor
-45	-32	47	Motor
-21	-31	61	Motor
-13	-17	75	Motor
42	-20	55	Motor
-38	-15	69	Motor
-16	-46	73	Motor
2	-28	60	Motor
3	-17	58	Motor
38	-17	45	Motor
47	-30	49	Motor
-49	-11	35	Motor
36	-9	14	Motor
51	-6	32	Motor
-53	-10	24	Motor
66	-8	25	Motor
-16	-65	-20	Cerebellum
-32	-55	-25	Cerebellum
22	-58	-23	Cerebellum
1	-62	-18	Cerebellum
-25	-98	-12	Other
27	-97	-13	Other
24	32	-18	Other
-56	-45	-24	Other
8	41	-24	Other
-21	-22	-20	Other
17	-28	-17	Other
-37	-29	-26	Other
65	-24	-19	Other
52	-34	-27	Other
55	-31	-17	Other
34	38	-12	Other
-58	-26	-15	Other
27	16	-17	Other
-31	19	-19	Other
8	-91	-7	Other
17	-91	-14	Other
-12	-95	-13	Other
-21	41	-20	Other
-18	-76	-24	Other
17	-80	-34	Other
35	-67	-34	Other
33	-12	-34	Other
-31	-10	-36	Other
49	-3	-38	Other
-50	-7	-39	Other
-47	-51	-21	Other
46	-47	-17	Other
